# Supplementary material for: Effect of Parathyroidectomy on Metabolic Homeostasis in Primary Hyperparathyroidism
Source: J Clin Med. 2022 Mar 2;11(5):1373. doi: 10.3390/jcm11051373 (PMC8911089; doi:10.3390/jcm11051373)
Supplement: Supplementary file 1 [file jcm-11-01373-s001.zip]

Archive with 1 entries (1 files):
- jcm-1575633-supplementary.pdf
